# Supplementary material for: A Population-Based Analysis of the Cancer Incidence in Individuals under 50 in a Northern Italian Province: Focusing on Regional Disparities and Public Health Implications
Source: Int J Environ Res Public Health. 2024 Oct 8;21(10):1333. doi: 10.3390/ijerph21101333 (PMC11508065; doi:10.3390/ijerph21101333)
Supplement: Supplementary file 1 [file ijerph-21-01333-s001.zip]

Archive with 1 entries (1 files):
- ijerph-3164558-supplementary.pdf
